# Supplementary material for: A novel parvovirus (family Parvoviridae) in a freshwater fish, zander (Sander lucioperca)
Source: Arch Virol. 2022 Mar 12;167(4):1163–7. doi: 10.1007/s00705-022-05419-5 (PMC8964545; doi:10.1007/s00705-022-05419-5)
Supplement: Supplementary file 1 — Supplementary file1 (TXT 9 kb) [file 705_2022_5419_MOESM1_ESM.txt]

zander/M5/2015/HUN, OK236393 (4322nt)
AGATACCGCAGAGACTGTGAGAACAGGAAGTGTGGTACTTTCCCGTGGGTGATGTTTTAC
AACCATCATCCCTAAGGTTATAAAGATAATACTTTTTATTATAGTACTTTTTTCCGTGGG
AGCGATGATAGATATAAATTTTTATTACCTTTTTGTTGTACTTAAGGGGCTCGGGATAGG
GATAGAGTCAGTGCGGTGGCGCCACTCCAGGTAGGAATAGAGAGTGTTAACCAATACTGT
GCTCAAGCTAATGCCCTCTTTTCCTACAGGTAATGGGTGCTGGTCTCGGTATCATCTTTG
CTGCTGCTCCAGTTATTATCGGTCTATTGGAACCAGTTGTTGCTGAGGGAGTTGCTTTTG
GTTTTGACATCTTCTTGGACGTCTTGGAAGCTGCGCAGCAGGTGCACAAGGCGTATCAGG
CTACTTCGACTGTGATTTCTGCGCTACAAGGGCTGAAACGCAAGAGAGAATAAGTATGTC
TTATCGTATTTCCCAAGATGGTTACAAATGTTCCCACTATCATACCTTTGTTGTCCAGTT
GGGTAACTCTAGTGACTTGAGACATTTAGTGAACAATTGGTCCCAATTTCACTATCCTGA
AACAGATGATTATTATGATAGTGGTGCTGTTCCCATGAAACCGGGAGGTGGTGGCTGGGC
TAGGGAGTTATATCCCAGTGAAGAAGATTTAATTAATCTTCGAGTGTGTGGCAATGTGAT
GCGGGGTATTTTGAGATGTCACTTGGACCCTTATGTCCCTGACCAGGTGTTCATTTCTCT
TGAAAAGGGCATAGACCATCACATGCATGTGATCATCCCGATGATGGTTTACAAGGAAGA
TGGGGGCATGTCTGAAACAAAAGTGCCTTATATTTTAAGGGACGTTGTGAAGAACATCAA
TGGCAATATACAGGAGTGGTTTAGTAATAGTGGCTTGCCCTTTACAACCAAAACTGTGCA
ATGGAAAAGAAAACCAAATGGTACTCATCAATCTGTCAATCTCTTACAGTTCATCTATGA
GTACTTTAGCAAGAAACCTACAATGCGCGCTACCGCTGGGGGTTTAATGGGGAGTCAGAC
CTTTATGGGTGAGGATTTGGTGGATGAGGCTGTGGCTTTTAATCTGGCTAAAAAAGAGCA
GCTGGACTATACTGTTCCAAAGCTGATGGCAAGTACCACAACTAACGCTCAAGAGTACAA
GCAATATCTGAGTTATTGTATAGATAATGGTATCTGTACAAACGAAGGGATGAAGGCAGA
CCCTTTCTGCCGCAATCTCTATGAGAACAAGCAATGTAACCCGAGCGGGATGGTGTGGCT
GAAAAAGTTGATGGAGGAGGTGGCCAATAGTTTGAGCAGAGCTCATACACTGGCTTGGTA
CATTACCCAAAAGTTTCAATATGAGCTTTTTGGGACTCCTGATTGTGTGTTTACCCGCAT
CTGGAGATTAAATGGCCTAAATGCTGACACTGTGTGTGCTATGTTGTACAAATGGGCTAA
TCATCAAACAGGAAAGAAAAACTCTCTGGTGTTGGTTGGGCCTCCCAGTACAGGGAAAAC
TCTCCTGGCCAGCACCTTGGCTGATCTCTCTCCAAGTACAGGGATGGTGAACAAAAACAA
TATGAACTTTCCCTTTTGTGCTTGTGACAGCAGAACTTTAATTTGGATGGAGGAAGGGCG
TTTAACAGAGGAAATGATTGATGACTGGAAAGGAGTGACAGGCGGAACAAAGATAAGAGT
TGATAAGAAGGGAGTGAACACACAAGTCCCTATTTACAGAACACCATTAGTGTGGACAAC
CAATGAGGACCCATTTATGGTTTACTCTGGGAACTCAATGTCAGTGAGACACCAACAAGC
TCTCTCTGAAAGATATATCGTGATGCCACTCACCAAAATCTTAGATGGGAAAGCGTGGGA
AGAAATTGGGTGGACTTACCCTACTGGACCAGAGGCTTTTGCTGCTCTTGCTGCTTGTAT
GAAGTGGGGACAGTTGATTTCCAAGGGAAAAGATATTAAGTGGTGGGAGCTCAGGCAGCC
TGATCCAACTGCTGTTCAACTTTGCCAGGTATGTCCGGACCAAGCAAGCGCAATATCCAT
TTCATCAATAAGGCTCGTGCTAACTCAGCTGGTGCTCCAGATGCTGGCGCTGGCGGAGGA
GGAGGAGGGACCGGTCCCGGGAACCCCGGCTCGAGTTCGCGCTCCAGCTCCGGACCCGGG
AAGTCCGCTCGGAAACGCGGAGCTCCTGAAGCGGAAGAGACCGGACACGCCACTCCCAAC
AAAAAGGCGTTTGGTCCCGATAACAACCCCGGGCGAGACAACGAAGTGGGAGATGCAGAC
CGTGACCCCGGTGAAGGAGGAAGCGGAGGTGAAGGAGGAGGAGCCGGACCTCTCGCTGCT
CCAACCGAAGGAGGAGGAGGAGGTGGAATAACAAAGATGATGAGTGCAGGGGTAAACACT
TTTACACCTTATGATGATGGTTTTGAAGTCACTAAAACAATTAATGTGGCCTTACCCAGT
CCGGTGATTGATGTGTACAAAGTGACAAATGGTATAAGTAGAACACAACAGTTTTCTGTC
ATGCATACTGATTGGAACTTGCTAGATTGGAATGATTTCCCTAGTGTGTTAGATCAAGAT
ATGTTGAGTTACATTGTTAACACTTACACTGAGTGGAGCCCTGTGGAATATGGTGTTATG
TTGGATGGGTTGAGAGTTACCACTAGAGTGACTCTTGGGTCTAACACTACCTATGCTCTG
GACCCTAGTGGTACGGTGGATGTTGCCATTAGAGAGAGAGGGTCTATCCCTTGGATGATG
TGGGGAAGCAGAAGAAAGATAGATGGTGTGACACATGAACGGTGGATAGGTAGAGAACCT
TGGAAGTACTCCCTGCCTCCTAAATATGGTTACATAATGGACTGGGGTCACTCAACTGAC
CGTTTGCAAGAACCTATCTATGTGGTAGAGAGGGGTGTGGTTTTGCGCATGGGAAGTACT
GACACAATGACCTTTGGTGGTCATTTTGGAGAATCTACATCCATCACTAACAGGATAATC
AGGGGGTTTCTGACTGACCCTATTAACTGTTATATGCCAAAGAACCATACTGAAATGGCT
ACCATTATGGCACAGCTGTGGGTGGGTGACTTACCTTTTCACCCAATGGCTCAAGCTGTG
GGAGATTTAACAACTGAAATACCGGTGCGAAAGGGAACATCTAAGCAACAGCGCATGTAC
CAACAGCCTTTCCCTGCTAACTCAACTGATGAAGTTATCCCTGATGTTAAGTATGATAGG
ATGATGAACTGTGAGAGTATCGCTACTCACATTGGAGGAGATGCTGGTGGGCAGACTCCT
GGCGATGTTAACAGACACGTGACTGACCCGTTTGAGGCAAGGCCTAATTTAAAGAGCATG
AGATGGGTTGGGGGTGGAAGTGGTAACTATCCTAACATGTTGATGCCTATTGTGGTGCCT
AAACCTATGGAGTGCACTGTGCATCATACACGCTTATCAAACTCTTGTGTTGTGGATCAG
CCCCCACCACAAATTTTGGTGCGCTTGAGACCTGTTGTGATTGACACTGACACCTTGCTG
AACCAAACAGCTACCTTGCAGATGAAGCTCCACATTAAGTGGCGAGCTAAAAAGATTATG
AAGAATTGGCATGATTTGCACACCGCTCCTGTCTGGGTATCGCCTGAAGAGGGATATCAT
TATACACCTGACTCTGGTCTGGCTCCTTTGACCTTGCGCCCACCTGTTGGGCCTACTGCT
TTACCTGGTCACATTGGTAACTCTGCTCCTCTTTTCTAGCTGCAACTGGGGCCAAGTGTT
CTGCATGTAACGTTCGGGATCATGATTGACCCAACTGTTGGAACTATAAAGCAAGTGCGA
ACCTTAGAACATATGTACTCTTTCTTTAATGAAACTGATGCCTATGTTGTAAAGTGTGAT
ACATGGATGTGTACCAATTTGGCTACTAAGATTGTGATGACTTGGGGGAACGGACAATGT
AGACCTGTTCCTAAGCTAAACAACATTGCTCGCTTGCCTATGACTGTTATTGTGAAGCCT
TGTTACCTTTTTGGTATTGCTAAACCAATCTTGAACTATATTAAAATGGCTATACAGCAA
TCTACCGGTGTTTCTCTTGACTGGGAACAACCGATGTTTTACAAATGTACTGAAATTTAC
CCTGTACCAAACGGTGGTGTGAAGTGGATTAAAATTTAATAAACTGAGTTGATACTGGAA
CTGTGTGGCATCTTTTGGTTAGGATGGATATTAAACTTTCAAATAAGAGTCCTTATATTA
CA

zander/M5/2015/HUN NS1, OK236393, (651aa)
MSYRISQDGYKCSHYHTFVVQLGNSSDLRHLVNNWSQFHYPETDDYYDSGAVPMKPGGGG
WARELYPSEEDLINLRVCGNVMRGILRCHLDPYVPDQVFISLEKGIDHHMHVIIPMMVYK
EDGGMSETKVPYILRDVVKNINGNIQEWFSNSGLPFTTKTVQWKRKPNGTHQSVNLLQFI
YEYFSKKPTMRATAGGLMGSQTFMGEDLVDEAVAFNLAKKEQLDYTVPKLMASTTTNAQE
YKQYLSYCIDNGICTNEGMKADPFCRNLYENKQCNPSGMVWLKKLMEEVANSLSRAHTLA
WYITQKFQYELFGTPDCVFTRIWRLNGLNADTVCAMLYKWANHQTGKKNSLVLVGPPSTG
KTLLASTLADLSPSTGMVNKNNMNFPFCACDSRTLIWMEEGRLTEEMIDDWKGVTGGTKI
RVDKKGVNTQVPIYRTPLVWTTNEDPFMVYSGNSMSVRHQQALSERYIVMPLTKILDGKA
WEEIGWTYPTGPEAFAALAACMKWGQLISKGKDIKWWELRQPDPTAVQLCQVCPDQASAI
SISSIRLVLTQLVLQMLALAEEEEGPVPGTPARVRAPAPDPGSPLGNAELLKRKRPDTPL
PTKRRLVPITTPGETTKWEMQTVTPVKEEAEVKEEEPDLSLLQPKEEEEVE

zander/M5/2015/HUN VP1, OK236393 (582aa)
MSGPSKRNIHFINKARANSAGAPDAGAGGGGGGTGPGNPGSSSRSSSGPGKSARKRGAPE
AEETGHATPNKKAFGPDNNPGRDNEVGDADRDPGEGGSGGEGGGAGPLAAPTEGGGGGGI
TKMMSAGVNTFTPYDDGFEVTKTINVALPSPVIDVYKVTNGISRTQQFSVMHTDWNLLDW
NDFPSVLDQDMLSYIVNTYTEWSPVEYGVMLDGLRVTTRVTLGSNTTYALDPSGTVDVAI
RERGSIPWMMWGSRRKIDGVTHERWIGREPWKYSLPPKYGYIMDWGHSTDRLQEPIYVVE
RGVVLRMGSTDTMTFGGHFGESTSITNRIIRGFLTDPINCYMPKNHTEMATIMAQLWVGD
LPFHPMAQAVGDLTTEIPVRKGTSKQQRMYQQPFPANSTDEVIPDVKYDRMMNCESIATH
IGGDAGGQTPGDVNRHVTDPFEARPNLKSMRWVGGGSGNYPNMLMPIVVPKPMECTVHHT
RLSNSCVVDQPPPQILVRLRPVVIDTDTLLNQTATLQMKLHIKWRAKKIMKNWHDLHTAP
VWVSPEEGYHYTPDSGLAPLTLRPPVGPTALPGHIGNSAPLF

zander/M5/2015/HUN OK236393 theoretical protein (125aa)
MIDPTVGTIKQVRTLEHMYSFFNETDAYVVKCDTWMCTNLATKIVMTWGNGQCRPVPKLN
NIARLPMTVIVKPCYLFGIAKPILNYIKMAIQQSTGVSLDWEQPMFYKCTEIYPVPNGGV
KWIKI

------------------------------------------------------------

zander/M3/2015/HUN, OK236394 
AAAACTCTCTGGTGTTGGTTGGGCCTCCCAGTACAGGGAA
AACTCTCCTGGCCAGCACCTTGGCTGATCTCTCTCCAAGTACAGGGATGGTGAACAAAAA
CAATATGAACTTTCCCTTTTGTGCTTGTGACAGCAGAACTTTAATTTGGATGGAGGAAGG
GCGTTTAACAGAGGAAATGATTGATGACTGGAAAGGAGTGACAGGCGGAACAAAGATAAG
AGTTGATAAGAAGGGAGTGAACACACAAGTCCCTATTTACAGAACACCATTAGTGTGGAC
AACCAATGAGGACCCATTTATGGTTTACTCTGGGAACTCAATGTCAGTGAGACACCAACA
AGCTCTCTCTGAAAGATATATCGTGATGCCCCTAACCAAAATCTTAGATGGGAAAGCGTG
GGAAGAAATTGGGTGGACTTACCCTACTGGACCAGAGGCTTTTGCTGCTCTTGCTGCTTG
TATGAAGTGGGGACAGTTGATTTCCAAGGGAAAAGATATTAAGTGGTGGGAGCTCAGGCA
GCCTGATCCAACTGCTGTTCAACTTTGCCAGGTATGTCCGGACCAAGCAAGCGCAATATC
CATTTCATCAATAAGGCTCGTGCTAACTCAGCTGGTGCTCCAGATGCTGGCGCTGGCGGA
GGAGGAGGAGGGACCGGTCCCGGGAACCCCGGCTCGAGTTCGCGCTCCAGCTCCGGACCC
GGGAAGTCCGCTCGGAAACGCGGAGCTCCTGAAGCGGAAGAGACCGGACACGCCACTCCC
AACAAAAAGGCGTTTGGTCCCGATAACAACCCCGGGCGAGACAACGAAGTGGGAGATGCA
GACCGTGACCCCGGTGAAGGAGGAAGCGGAGGTGAAGGAGGAGGAGCCGGACCTCTCGCT
GCTCCAACCGAAGGAGGAGGAGGAGGTGGAATAACAAAGATGATGAGTGCAGGGGTAAAC
ACTTTTACACCTTATGATGATGGTTTTGAAGTCACTAAAACAATTAATGTGGCCT

zander/M3/2015/HUN NS1, OK236394 
NSLVLVGPPSTGKTLLASTLADLSPSTGMVNKNNMNFPFCACDSRTLIWMEEGRLTEEMI
DDWKGVTGGTKIRVDKKGVNTQVPIYRTPLVWTTNEDPFMVYSGNSMSVRHQQALSERYI
VMPLTKILDGKAWEEIGWTYPTGPEAFAALAACMKWGQLISKGKDIKWWELRQPDPTAVQ
LCQVCPDQASAISISSIRLVLTQLVLQMLALAEEEEGPVPGTPARVRAPAPDPGSPLGNA
ELLKRKRPDTPLPTKRRLVPITTPGETTKWEMQTVTPVKEEAEVKEEEPDLSLLQPKEEE
EVE

zander/M3/2015/HUN VP1, OK236394 
MSGPSKRNIHFINKARANSAGAPDAGAGGGGGGTGPGNPGSSSRSSSGPGKSARKRGAPE
AEETGHATPNKKAFGPDNNPGRDNEVGDADRDPGEGGSGGEGGGAGPLAAPTEGGGGGGI
TKMMSAGVNTFTPYDDGFEVTKTINVA

------------------------------------------------------------

zander/M7/2015/HUN, OK236395 
AAAACTCTCTGGTGTTGGTTGGGCCTCCCAGTACAGGGAA
AACTCTCCTGGCCAGCACCTTGGCTGATCTCTCTCCAAGTACAGGGATGGTGAACAAAAA
CAATATGAACTTTCCCTTTTGTGCTTGTGACAGCAGAACTTTAATTTGGATGGAGGAAGG
GCGTTTAACAGAGGAAATGATTGATGACTGGAAAGGAGTGACAGGCGGAACAAAGATAAG
AGTTGATAAGAAGGGAGTGAACACACAAGTCCCTATTTACAGAACACCATTAGTGTGGAC
AACCAATGAGGACCCATTTATGGTTTACTCTGGGAACTCAATGTCAGTGAGACACCAACA
AGCTCTCTCTGAAAGATATATCGTGATGCCACTCACCAAAATCTTAGATGGGAAAGCGTG
GGAAGAAATTGGGTGGACTTACCCTACTGGACCAGAGGCTTTTGCTGCTCTTGCTGCTTG
TATGAAGTGGGGACAGTTGATTTCCAAGGGAAAAGATATTAAGTGGTGGGAGCTCAGGCA
GCCTGATCCAACTGCTGTTCAACTTTGCCAGGTATGTCCGGACCAAGCAAGCGCAATATC
CATTTCATCAATAAGGCTCGTGCTAACTCAGCTGGTGCTCCAGATGCTGGCGCTGGCGGA
GGAGGAGGAGGGACCGGTCCCGGGAACCCCGGCTCGAGTTCGCGCTCCAGCTCCGGACCC
GGGAAGTCCGCTCGGAAACGCGGAGCTCCTGAAGCGGAAGAGACCGGACACGCCACTCCC
AACAAAAAGGCGTTTGGTCCCGATAACAACCCCGGGCGAGACAACGAAGTGGGAGATGCA
GACCGTGACCCCGGTGAAGGAGGAAGCGGAGGTGAAGGAGGAGGAGCCGGACCTCTCGCT
GCTCCAACCGAAGGAGGAGGAGGAGGTGGAATAACAAAGATGATGAGTGCAGGGGTAAAC
ACTTTTACACCTTATGATGATGGTTTTGAAGTCACTAAAACAATTAATGTGGCCT

zander/M7/2015/HUN NS1, OK236395 
NSLVLVGPPSTGKTLLASTLADLSPSTGMVNKNNMNFPFCACDSRTLIWMEEGRLTEEMI
DDWKGVTGGTKIRVDKKGVNTQVPIYRTPLVWTTNEDPFMVYSGNSMSVRHQQALSERYI
VMPLTKILDGKAWEEIGWTYPTGPEAFAALAACMKWGQLISKGKDIKWWELRQPDPTAVQ
LCQVCPDQASAISISSIRLVLTQLVLQMLALAEEEEGPVPGTPARVRAPAPDPGSPLGNA
ELLKRKRPDTPLPTKRRLVPITTPGETTKWEMQTVTPVKEEAEVKEEEPDLSLLQPKEEE
EVE

zander/M7/2015/HUN VP1, OK236395 
MSGPSKRNIHFINKARANSAGAPDAGAGGGGGGTGPGNPGSSSRSSSGPGKSARKRGAPE
AEETGHATPNKKAFGPDNNPGRDNEVGDADRDPGEGGSGGEGGGAGPLAAPTEGGGGGGI
TKMMSAGVNTFTPYDDGFEVTKTINVA
